# Supplementary material for: The SPX protein family in plants: from phosphate sensors to multifunctional signaling hubs
Source: Stress Biol. 2026 May 8;6(1):36. doi: 10.1007/s44154-026-00307-3 (PMC13153306; doi:10.1007/s44154-026-00307-3)
Supplement: Supplementary file 1 — Supplementary Material 1. [file 44154_2026_307_MOESM1_ESM.xlsx]

## Sheet: Sheet1
1			2			3			4 11			5			6			7			8			9			10			11			12			13			14
Arabidopsis thaliana			Solanum lycopersicum 5			Glycine max			Oryza sativa			Triticum aestivum			Zea mays			Ginkgo biloba			Ceratopteris richardii			Selaginella moellendorffii			Physcomitrella patens			Sphagnum palustre			Marchantia polymorpha			Klebsormidium nitens			Volvox carteri
Gene name	Locus identifier		Gene name	Locus identifier		Gene name	Locus identifier		Gene name	Locus identifier		Gene name	Locus identifier		Gene name	Locus identifier		Gene name	Locus identifier		Gene name	Locus identifier		Gene name	Locus identifier		Gene name	Locus identifier		Gene name	Locus identifier		Gene name	Locus identifier		Gene name	Locus identifier		Gene name	Locus identifier
AtSPX1	At5g20150		SlSPX1	SOLYC08G060920		GmSPX1	GLYMA_01G135500		OsSPX1	Os06g40120		TaSPX1-2A	TraesCS2A02G112800		ZmSPX1	Zm00001d029460_P001		GbSPX1	Gb_06615		CericSPX1	Ceric.37G063600		SELMODRAFT_185334.SPX	SELMODRAFT_185334		Pp3c13_1430.MFS	Pp3c13_1430		SphmagSPX1	Sphmag12G060600		MARPO_0002s0123.SPX	MARPO_0002s0123		kfl00168_0030_v1.1	kfl00168_0030_v1.1		Vocar.0005s0393	Vocar.0005s0393
AtSPX2	At2g26660		SlSPX2	SOLYC12G009480		GmSPX2	GLYMA_04G067400		OsSPX2	Os02g10780		TaSPX2-2A	TraesCS2A02G169600		ZmSPX2	Zm00001d033047_P001		GbSPX2	Gb_22061		CericSPX2	Ceric.13G006800		SELMODRAFT_134638.EXS	SELMODRAFT_134638		Pp3c7_15890.MFS	Pp3c7_15890		SphmagSPX2	Sphmag02G138700		MARPO_0094s0020.SPX	MARPO_0094s0020		kfl00236_0170_v1.1	kfl00236_0170_v1.1		Vocar.0001s1658	Vocar.0001s1658
AtSPX3	At2g45130		SlSPX3	SOLYC01G090890		GmSPX3	GLYMA_04G147600		OsSPX3	Os10g25310		TaSPX3-2A	TraesCS2A02G399200		ZmSPX3	Zm00001d034718_P001		GbSPX3	Gb_28351		CericSPX3	Ceric.13G084600		SELMODRAFT_430278.EXS	SELMODRAFT_430278		Pp3c1_35820.SPX	Pp3c1_35820		SphmagSPX3	Sphmag06G089900		MARPO_0002s0301.EXS	MARPO_0002s0301		kfl00633_0050_v1.1	kfl00633_0050_v1.1		Vocar.0061s0015	Vocar.0061s0015
AtSPX4	At5g15330		SlSPX4	SOLYC02G067160		GmSPX4	GLYMA_06G069000		OsSPX4	Os03g61200		TaSPX4-2B	TraesCS2B02G131600		ZmSPX4.2	Zm00001d044541_P002		GbSPX4	Gb_10743		CericSPX4	Ceric.09G052100		SELMODRAFT_123281.SPX	SELMODRAFT_123281		Pp3c1_4260.MFS	Pp3c1_4260		SphmagSPX4	Sphmag04G151000		MARPO_0026s0066.EXS	MARPO_0026s0066
AtPHO1	At3g23430		SlSPX5	SOLYC02G088210		GmSPX5	GLYMA_10G261900		OsSPX5	Os03g29250		TaSPX5-2B	TraesCS2B02G195900		ZmSPX5	Zm00001d053626_P001		GbSPX5	Gb_09593		CericSPX-MFS1	Ceric.33G029100		SELMODRAFT_130208.SPX	SELMODRAFT_130208		Pp3c19_15180.EXS	Pp3c19_15180		SphmagSPX5	Sphmag11G118600		MARPO_0044s0127.NLA	MARPO_0044s0127
AtPHO1;H1	At1g68740		SlNLA1	SOLYC09G075040		GmSPX6	GLYMA_13G061700		OsSPX6	Os07g42330		TaSPX6-2B	TraesCS2B02G417200		ZmSPX6	Zm00001d046500_P001		GbSPX6	Gb_09400		CericSPX-MFS2	Ceric.09G025600		SELMODRAFT_134575.EXS	SELMODRAFT_134575		Pp3c2_2750.SPX	Pp3c2_2750		SphmagSPX-EXS1	Sphmag17G068900		MARPO_0125s0037.EXS	MARPO_0125s0037
AtPHO1;H2	At2g03260		SlNLA2	SOLYC11G045230		GmSPX7	GLYMA_13G166800		OsPHO1;1	Os01g02000		TaSPX7-2D	TraesCS2D02G113300		ZmSPX-MFS1.1	Zm00001d002614_P001		GbSPX7	Gb_15041		CericSPX-MFS3	Ceric.09G026300		SELMODRAFT_163070.MFS	SELMODRAFT_163070		Pp3c20_8050.EXS	Pp3c20_8050		SphmagSPX-EXS2	Sphmag06G048200		MARPO_0067s0070.EXS	MARPO_0067s0070
AtPHO1;H3	At1g14040		SlSPX-MFS1/PHT5;1	SOLYC01G091870		GmSPX8	GLYMA_17G114700		OsPHO1;2	Os02g56510		TaSPX8-2D	TraesCS2D02G177100		ZmSPX-MFS1.2	Zm00001d002614_P005		GbSPX-MFS1	Gb_35064		CericSPX-EXS1	Ceric.02G078100		SELMODRAFT_174980.MFS	SELMODRAFT_174980		Pp3c21_9020.EXS	Pp3c21_9020		SphmagSPX-EXS3	Sphmag06G048000		MARPO_0067s0073.EXS	MARPO_0067s0073
AtPHO1;H4	At4g25350		SlSPX-MFS3.1/PHT5;3.1	SOLYC12G056440		GmSPX9	GLYMA_20G129000		OsPHO1;3	Os06g29790		TaSPX9-2D	TraesCS2D02G396700		ZmSPX-MFS2.1	Zm00001d017597_P001		GbSPX-EXS1	Gb_33031		CericSPX-EXS2	Ceric.03G054900		SELMODRAFT_236690.SPX	SELMODRAFT_236690		Pp3c23_19750.EXS	Pp3c23_19750		SphmagSPX-EXS4	Sphmag11G119200		MARPO_0067s0074.EXS	MARPO_0067s0074
AtPHO1;H5	At2g03240		SlSPX-MFS3.2/PHT5;3.2	SOLYC08G007800		GmSPX10	GLYMA_03G032400		OsSPX-MFS1	Os04g48390		TaSPX10-4A	TraesCS4A02G367200		ZmSPX-MFS2.2	Zm00001d017597_P003					CericSPX-EXS3	Ceric.07G064300		SELMODRAFT_271033.MFS	SELMODRAFT_271033		Pp3c23_9150.SPX	Pp3c23_9150		SphmagSPX-MFS1	Sphmag03G006200		MARPO_0067s0075.EXS	MARPO_0067s0075
AtPHO1;H6	At2g03250		SlSPX-MFS3.3/PHT5;3.3	SOLYC08G080200		GmSPX-PHO1;11	GLYMA_20G032400		OsSPX-MFS2	Os02g45520		TaSPX11-4A	TraesCS4A02G425300		ZmSPX-MFS3.2	Zm00001d036020_P002								SELMODRAFT_442945.MFS	SELMODRAFT_442945		Pp3c24_4250.SPX	Pp3c24_4250		SphmagSPX-MFS2	Sphmag11G018900
AtPHO1;H7	At1g26730		SlPHO1	SOLYC09G090360		GmSPX-PHO1;13	GLYMA_20G032600		OsSPX-MFS3	Os06g03860		TaSPX12-5A	TraesCS5A02G309800		ZmSPX-MFS3.3	Zm00001d036020_P003								SELMODRAFT_56716.SPX	SELMODRAFT_56716		Pp3c3_10280.EXS	Pp3c3_10280		SphmagSPX-MFS3	Sphmag15G070700
AtPHO1;H8	At1g35350		SlPHO1;H1	SOLYC05G010060		GmSPX-PHO1;10	GLYMA_20G031700		OsSPX-MFS4	Os09g34990		TaSPX13-5B	TraesCS5B02G310500		ZmSPX-MFS3.4	Zm00001d036020_P005								SELMODRAFT_61168.EXS	SELMODRAFT_61168		Pp3c4_29040.EXS	Pp3c4_29040		SphmagSPX-MFS4	Sphmag13G107300
AtPHO1;H9	At3g29060		SlPHO1;H9.1	SOLYC02G088230		GmSPX-PHO1;14	GLYMA_20G206900		OsNLA1	Os07g47590		TaSPX14-5B	TraesCS5B02G373000		ZmSPX-MFS4.1	Zm00001d045491_P001								SELMODRAFT_85666.SPX	SELMODRAFT_85666		Pp3c8_18880.EXS	Pp3c8_18880		SphmagSPX-MFS5	Sphmag05G137900
AtPHO1;H10	At1g69480		SlPHO1;H9.2	SOLYC02G088220		GmSPX-PHO1;12	GLYMA_20G032500		OsNLA2	Os03g44810		TaSPX15-5B	TraesCS5B02G505400		ZmSPX-MFS4.2	Zm00001d045491_P002								SELMODRAFT_91888.NLA	SELMODRAFT_91888		Pp3c8_7050.SPX	Pp3c8_7050		SphmagSPX-MFS6	Sphmag02G182800
AtNLA1	At1g02860		SlPHO1;H10.1	SOLYC05G013180		GmSPX-PHO1;9	GLYMA_18G261900					TaSPX16-5D	TraesCS5D02G316800		ZmSPX-MFS4.3	Zm00001d045491_P003								SELMODRAFT_94393.NLA	SELMODRAFT_94393		Pp3c6_9870.MFS	Pp3c6_9870
AtNLA2	At2g38920		SlPHO1;H10.2	SOLYC08G068240		GmSPX-PHO1;5	GLYMA_07G228400					TaSPX17-5D	TraesCS5D02G380200		ZmSPX-MFS4.4	Zm00001d045491_P004											Pp3c17_13870.SPX	Pp3c17_13870
AtSPX-MFS1	At4g22990		chr12: 63312770–63324987	Solyc12g056440		GmSPX-PHO1;3	GLYMA_02G110600					TaSPX18-5D	TraesCS5D02G506200		ZmSPX-MFS5.1	Zm00001d026070_P001											Pp3c17_13877.SPX	Pp3c17_13877
AtSPX-MFS2	At4g11810					GmSPX-PHO1;7	GLYMA_10G004800					TaSPX19-6A	TraesCS6A02G257300		ZmSPX-MFS5.2	Zm00001d026070_P002											Pp3c2_35900.MFS	Pp3c2_35900
AtSPX-MFS3	At1g63010					GmSPX-PHO1;4	GLYMA_02G130200					TaSPX20-6A	TraesCS6A02G379700		ZmSPX-MFS5.3	Zm00001d026070_P004											Pp3c2_35901.MFS	Pp3c2_35901
						GmSPX-PHO1;2	GLYMA_02G003700					TaSPX21-6A	TraesCS6A02G380000		ZmSPX-EXS1	Zm00001d040125_P001											Pp3c13_8480.NLA	Pp3c13_8480
						GmSPX-PHO1;6	GLYMA_09G235200					TaSPX22-6B	TraesCS6B02G267800		ZmSPX-EXS2.1	Zm00001d051945_P001											Pp3c4_30040.NLA	Pp3c4_30040
						GmSPX-PHO1;1	GLYMA_01G091800					TaSPX23-6B	TraesCS6B02G418000		ZmSPX-EXS2.2	Zm00001d051945_P002
						GmSPX-PHO1;8	GLYMA_10G183300					TaSPX24-6B	TraesCS6B02G418100		ZmSPX-EXS3.1	Zm00001d018445_P001
						GmSPX-MFS5	GLYMA_18G228700					TaSPX25-6B	TraesCS6B02G418600		ZmSPX-EXS3.2	Zm00001d018445_P002
						GmSPX-MFS6	GLYMA_20G163400					TaSPX26-6D	TraesCS6D02G238500		ZmSPX-EXS3.3	Zm00001d018445_P003
						GmSPX-MFS4	GLYMA_16G176100					TaSPX27-6D	TraesCS6D02G364100		ZmSPX-EXS3.4	Zm00001d018445_P004
						GmSPX-MFS3	GLYMA_10G229900					TaSPX28-6D	TraesCS6D02G364200		ZmSPX-EXS4.1	Zm00001d037468_P001
						GmSPX-MFS2	GLYMA_09G263400					TaSPX29-6D	TraesCS6D02G364300		ZmSPX-EXS4.2	Zm00001d037468_P002
						GmSPX-MFS1	GLYMA_09G128500					TaSPX30-6D	TraesCS6D02G364600		ZmSPX-RING1.1	Zm00001d033503_P001
						GmSPX-NLA3	GLYMA_19G203000					TaSPX31-7A	TraesCS7A02G063700		ZmSPX-RING1.2	Zm00001d033503_P002
						GmSPX-NLA4	GLYMA_19G210900					TaSPX34-7A	TraesCS7A02G420500
						GmSPX-NLA2	GLYMA_10G018800					TaSPX35-7A	TraesCS7A02G554000
						GmSPX-NLA1	GLYMA_03G214100					TaSPX36-7A	TraesCS7A02G554100
												TaSPX37-7A	TraesCS7A02G554800
												TaSPX38-7B	TraesCS7B02G129700
												TaSPX39-7B	TraesCS7B02G277700
												TaSPX40-7B	TraesCS7B02G478000
												TaSPX41-7D	TraesCS7D02G058400
												TaSPX42-7D	TraesCS7D02G231300
												TaSPX43-7D	TraesCS7D02G372600
												TaSPX44-7D	TraesCS7D02G413200
												TaSPX45-7D	TraesCS7D02G541100
												TaSPX46-7D	TraesCS7D02G541600
